# Supplementary material for: Targeting an anchored phosphatase-deacetylase unit restores renal ciliary homeostasis
Source: eLife. 2021 Jul 12;10:e67828. doi: 10.7554/eLife.67828 (PMC8291974; doi:10.7554/eLife.67828)
Supplement: Source data 1. [file elife-67828-data1.zip]

Archive with 20 entries (20 files):
- original Figure 1K (2).png
- original Figure 1K.png
- original Figure 2C (2).tif
- original Figure 2C.tif
- original Figure 2I (2).png
- original Figure 2I.png
- original Figure 2P (2).png
- original Figure 2P.png
- original Figure 2P.tif
- original Figure 3- figure supplement 1C (2).tif
- original Figure 3- figure supplement 1C.tif
- original Figure 3- figure supplement 2A.png
- original Figure 3- figure supplement 2A.tif
- original Figure 3- figure supplement 2B (2).png
- original Figure 3- figure supplement 2B.png
- original Figure 3C (2).tif
- original Figure 3C.tif
- original Figure 3D (2).tif
- original Figure 3D (3).tif
- original Figure 3D.tif
