# Supplementary material for: Targeting an anchored phosphatase-deacetylase unit restores renal ciliary homeostasis
Source: eLife. 2021 Jul 12;10:e67828. doi: 10.7554/eLife.67828 (PMC8291974; doi:10.7554/eLife.67828)
Supplement: Source data 2. [file elife-67828-data2.zip]

Archive with 17 entries (17 files):
- figure 1K (2).png
- figure 1K.png
- figure 2C.png
- Figure 2P.jpg
- figure 2P.png
- figure 3- figure supplement 1B.png
- Figure 3- figure supplement 2A.png
- Figure 3- figure supplement 2B (2).png
- Figure 3- figure supplement 2B.png
- figure 3C.png
- Figure 3D (2).png
- Figure 3D (3).png
- Figure 3D (4).png
- Figure 3D (5).png
- Figure 3D.png
- figure 3-figure supplement 1B.png
- Figure 3-figure supplement 2A.png
